# Supplementary material for: Genome-Wide Identification of the TCP Gene Family and Functional Analysis of Gypsophila paniculata GpTCP10 in Regulating Organ Development of Transgenic Arabidopsis
Source: Plants (Basel). 2026 Mar 19;15(6):949. doi: 10.3390/plants15060949 (PMC13030823; doi:10.3390/plants15060949)
Supplement: Supplementary file 1 [file plants-15-00949-s001.zip › supplementary tables.xlsx]

## Sheet: S1
Table S1. Primer used for cloning GpTCP10 in Gypsophila paniculata.
Primer_ID	Sequence
pCAMBIA1391-GpTCP10-F/SaII	tcatttggagagaacagtcgacATGGGTCTAAAGAATACTGGAGGAG
pCAMBIA1391-GpTCP11-R/EcoRI	tggtggactcctcttagaattcATTTGGAGTTGAATCATCAGGGGAC

## Sheet: S2
Table S2. The primers used to validate selected genes GpTCP10 that are differently expressed in A.thaliana and Gypsophila paniculata.
Primer_ID	Sequence
Ath-actin-F	GGTAACATTGTGCTCAGTGGTGG
Ath-actin-R	AACGACCTTAATCTTCATGCTGC
TCP10-F	TCCAACTACACCCCTTTTGC
TCP10-R	GAATCATCAGGGGACAAGGA
Gp-actin-F	TGAGTCACACTGTTCCAATCTA
Gp-actin-R	TAGTCGGTAAGATCACGGC

## Sheet: S3
Table S3. Expression of GpTCP10 gene in diffrernt Arabidopsis line (2−ΔΔCt).
WT	OE2	OE4	OE7
0	5.6884	1.03887	1.03231
0	6.23155	0.908288	1.09775
0	5.97453	1.05977	1.27708

## Sheet: S4
Table S4. Comparisons of root lengths at the day 13 from seedings of GpTCP10 over-expressing transgenic and WT Arabidopsis lines. Unit is mm.
WT (n = 36)	OE2 (n = 29)	OE4 (n = 22)	OE7 (n = 35)
47.013	26.073	24.852	44.713
26.347	33.673	50.179	58.543
43.292	36.954	39.79	47.188
38.295	32.894	36.517	58.44
46.448	21.565	47.531	28.913
32.567	32.227	45.839	26.643
44.838	49.159	40.107	34.72
37.617	32.544	20.854	23.147
50.722	43.896	44.691	33.087
55.861	24.315	50.438	45.831
51.764	15.113	39.014	31.358
51.022	23.517	47.844	46.486
21.922	32.69	51.055	28.113
36.764	37.134	39.965	24.054
35.343	44.283	51.814	19.179
53.417	40.359	45.535	53.665
45.34	47.71	36.318	52.188
44.598	33.44	51.29	13.57
55.758	43.323	53.452	36.988
44.717	49.866	49.954	47.971
28.305	40.159	43.919	35.535
59.919	26.414	29.442	46.646
58.984	38.572		46.062
37.565	21.548		44.267
54.597	40.311		25.928
38.621	36.498		20.923
50.212	50.757		25.576
53.917	53.956		51.037
49.536	45.147		51.382
45.855			41.02
35.813			40.763
49.52			50.448
43.998			41.473
41.073			53.58
43.114			33.692
37.52

## Sheet: S5
Table S5. Comparisons of the numbers of lateral roots at the day13 from seedings of GpTCP10 over-expressing transgenic and WT Arabidopsis lines.
WT (n = 36)	OE2 (n =29)	OE4 (n = 24)	OE7 (n = 36)
12	3	4	3
16	2	7	5
19	7	9	4
10	3	1	7
7	3	8	3
11	3	7	3
14	6	4	4
13	6	2	6
17	5	4	2
13	5	7	3
20	6	5	9
14	3	3	2
12	5	3	7
12	4	4	4
11	5	9	4
19	3	9	3
17	2	1	10
7	4	5	6
9	6	3	4
13	6	4	4
14	8	9	3
14	4	8	2
16	5	4	7
5	1	5	4
12	1		5
7	7		5
5	6		3
23	7		3
15	4		10
8			3
4			1
15			3
13			10
8			6
9			7
7			7

## Sheet: S6
Table S6. Comparisons of projected areas of the adaxial leaves at the day 30 from seedings in GpTCP10 over-expressing transgenic and WT Arabidopsis lines. Unit is mm2.
WT	OE2	OE4	OE7
23.316	6.469	12.516	6.153
23.613	3.474	10.523	3.609
24.845	2.159	6.853	4.704

## Sheet: S7
Table S7. Comparisons of the lengths of the primary leaf veins on abaxial leaves at the day 30 from seedings of GpTCP10 over-expressing transgenic and WT Arabidopsis lines. Unit is cm.
WT	OE2	OE4	OE7
7.716	4.119	7.121	4.546
7.147	2.292	8.474	2.487
7.454	2.802	7.491	3.55

## Sheet: S8
Table S8. Comparisons of flower lengths at the day 30 from seedings of GpTCP10 over-expressing transgenic and WT Arabidopsis lines. Unit is mm.
WT (n = 16)	OE2 (n = 11)	OE4 (n = 12)	OE7 (n = 10)
3.784	2.686	2.125	2.67
3.953	2.619	1.993	2.782
4.509	2.537	2.373	2.462
4.058	2.387	2.564	2.707
4.299	2.558	3.082	2.599
4.006	2.551	2.472	2.549
3.858	2.557	2.921	2.71
4.21	2.444	2.408	2.738
4.379	2.5	2.521	2.467
4.051	2.493	2.639	2.135
4.251	2.546	2.691
4.317		1.929
4.21
3.98
4.195
3.972

## Sheet: S9
Table S9. Comparisons of single flower diameters at day 21 after flower bud formation for two cultivars of Gypsophila paniculata, D10 and D14. Unit is mm.
D10			D14
10.6	10.7	10.8	12	13.1	12.5
10.6	10.9	10.2	12.3	12.8	12
11.7	10.6	11.5	12.8	12.9	12.5
10.2	10.2	10.5	12.6	12.4	13
10.6	11	10.7	12.1	13	12.6
9.8	9.9	9.8	13.7	13.4	12
9.8	10.4	10.4	13.3	13	13.3
10.2	9.6	10.3	13.4	13.1	12.2
9.5	9.7	9.2	13.1	12.7	12.5
9.5	9.4	9.6	13.3	12.8	12.7

## Sheet: S10
Table S10. Expression of GpTCP10 gene in diffrernt tissues of two varieties of Gypsophila paniculata (2−ΔΔCt).
D10-Root	D14-Root	D10-Stem	D14-Stem	D10-Leaf	D14-Leaf	D10-Flower	D14-Flower
0.032615	0.028015	0.095796	0.086736	1.09505	0.775643	3.43104	1.01656
0.037228	0.029841	0.107377	0.092086	0.962454	0.66738	3.60308	0.930251
0.032863	0.04034	0.090166	0.078651	0.948825	0.944963	3.8633	0.833429

[truncated: 2 more sheets: S11, S12]
